# Supplementary material for: SVA Retrotransposons and a Low Copy Repeat in Humans and Great Apes: A Mobile Connection
Source: Mol Biol Evol. 2022 May 16;39(5):msac103. doi: 10.1093/molbev/msac103 (PMC9132208; doi:10.1093/molbev/msac103)
Supplement: msac103_Supplementary_Data [file msac103_supplementary_data.zip]

Archive with 2 entries (2 files):
- DAMERT_Suppl. tables S1-S6.xlsx
- Supplementary figures_DAMERT.pdf
