# Supplementary material for: SVA Retrotransposons and a Low Copy Repeat in Humans and Great Apes: A Mobile Connection
Source: Mol Biol Evol. 2022 May 16;39(5):msac103. doi: 10.1093/molbev/msac103 (PMC9132208; doi:10.1093/molbev/msac103)
Supplement: msac103_Supplementary_Data [file msac103_supplementary_data.zip › DAMERT_Suppl. tables S1-S6.xlsx]

## Sheet: Table of contents
Supplementary table S1: Mapping of orangutan BAC clones to the rhesus genome (rheMac10).
Supplementary table S2: Fine mapping of orangutan chr11/12/16 lcr16a copies to the rhesus genome (rheMac10).
Supplementary table S3: Mapping of orangutan chr13 lcr16a copies to the human genome (hg38).
Supplementary table S4: Genomic positions of orangutan SVA elements used to construct the outgroup consensus sequence (ponAbe3).
Supplementary table S5: Mapping of human lcr16a-containing BAC clones to the rhesus genome (rheMac10).
Supplementary table S6: Segmental duplications flanked by direct repeats >1kb.

## Sheet: table S1
Supplementary table S1: Mapping of orangutan BAC clones to the rhesus genome (rheMac10). The table provides raw mapping data for all BAC clones analyzed.
Identifier	Accession-Nr	Position Susie_PAB_pri	5' flanking sequence/SDs							lcr16a	3' flanking SDs/flanking sequence
										(+) NPIP ->	(-)	(+) CNTN5 (exon 1) ->	(-) MPV17 ->	(-) BMERB1 ->
ppy_1	AC147576	ptg000059l_pri: 30.9Mb								chr20:14,713,539-14,732,507	chr20:14,898,971-14,913,557	chr14:92,309,225-92,411,012	chr20:14,928,146-14,943,016	chr20:15,112,953-15,155,243
								(+) CEP20 <- ABCC1 ->	(-) PDXDC1 <-	(+)	(-) SLCO1B3 ->
ppy_2	AC206569.4	ptg000025l_pri: 85.5Mb						chr20:15,458,254-15,622,039	chr20:14,856,680-14,870,548	chr20:14,689,168-14,732,414	chr11:22,616,862-22,643,113
								(+) ABCC1 ->	(-) PDXDC1 <-	(+)	(-) SLCO1B3 ->
ppy_3	AC206446.3	(ptg000025l_pri: 85.6Mb)	(UBE3App missing in BAC alignment to HiFi)					chr20:15,614,277-15,622,039	chr20:14,856,513-14,870,548	chr20:14,689,168-14,732,414	chr11:22,482,646-22,643,113
										(+)	(-) SLCO1B3 ->
ppy_3	AC213343									chr20:14,707,233-14,732,414	chr11:22,447,803-22,643,113
										<- PARN; BFAR ->; PLA2G10 <-; NPIP ->	NPIP C-term. Repeats	(+)
ppy_4	AC212167.3									chr20:14,577,293-14,728,973	chr20:14,725,960-14,752,271	chr20:15,904,252-15,958,057
ppy_4	AC278984.1									chr20:14,568,187-14,708,874	chr20:14,725,960-14,751,635	chr20:15,904,252-15,951,664
ppy_5	AC217400.4									chr20:14,713,533-14,717,131	chr20:14,725,960-14,751,635	chr20:15,904,252-16,078,764
ppy_6	AC278900.1	ptg000059l_pri: 10.8Mb								chr20:14,581,748-14,708,810	chr20:14,726,043-14,749,812	chr20:15,904,252-15,970,448
ppy_6	AC279093.1									chr20:14,585,682-14,708,810	chr20:14,726,043-14,751,464	chr20:15,904,252-15,942,019
								(+) NTAN->; PDXDC1 <-; LINE	(-) PDXDC1 <-	(+) NPIP ->	NPIP C-term. Repeats	(+)
ppy_7	AC278992.1	ptg000059l_pri: 15.5Mb						chr20:14,829,109-14,829,836	chr20:14,870,829-14,873,928	chr20:14,697,069-14,729,104	chr20:14,725,926-14,752,273	chr20:15,904,252-16,048,532
ppy_7	AC278892.1							chr20:14,829,110-14,829,836	chr20:14,870,829-14,873,928	chr20:14,697,069-14,708,874	chr20:14,725,926-14,752,273	chr20:15,904,252-16,027,984
					(+) NOMO ->		(+) NOMO ->	(+) RRN3 -> NTAN ->
ppy_7	AC279083.1				chr20:15,810,247-15,901,052		chr20:15,810,247-15,901,052	chr20:14,753,645-14,829,836	chr20:14,870,829-14,873,928	chr20:14,697,069-14,708,874	chr20:14,725,926-14,734,672
				downstream of NOMO missing:	chr20:15,879,268-15,898,714
ppy_7	AC278902.1							chr20:14,798,912-14,829,836	chr20:14,870,829-14,873,928	chr20:14,697,069-14,710,680	chr20:14,725,926-14,752,273	chr20:15,904,252-16,073,135
ppy_8	AC279058.1									chr20:14,713,532-14,717,131	chr20:14,725,926-14,752,273	chr20:15,904,252-16,078,851
				(+)	(+) NOMO -> (last 4 exons)	(+)	(+) NOMO -> (last 4 exons)	(+) RRN3 -> (partial) NNN LINE	(-) PDXDC1 <-		(+) PLA2G10 <-	(+) RMI2 -> LOC400499 <-
ppy_9	AC145401	ptg000059l_pri: 10.4Mb		chr20:16,162,291-16,162,894	chr20:15,863,072-15,901,052	chr20:16,162,291-16,162,894	chr20:15,863,072-15,901,052	chr20:14,753,645-14,829,836	chr20:14,870,829-14,873,928	chr20:14,697,069-14,708,874	chr20:14,675,640-14,679,791	chr20:11,298,097-11,310,611
				LTR	LTR Alu	LTR	LTR Alu
ppy_10	AC212318	ptg000059l_pri: 14.3Mb								chr20:14,713,533-14,717,095	chr20:14,675,640-14,679,791	chr20:11,298,097-11,485,768
								(+) RRN3 -> NTAN ->	(-) PDXDC1 <-
ppy_10a		ptg000059l_pri: 20.8Mb						chr20:14,760,217-14,829,836	chr20:14,870,628-14,873,928	chr20:14,697,069-14,728,973	chr20:14,675,637-14,679,791	chr20:11,298,097-11,308,568
										(+) NPIP ->	(-) RASA3 <-	(-) ABCC1 ->	(+) MYH11 <-
ppy_11	AC279027.1	ptg000059l_pri: 21.0Mb								chr20:14,718,663-14,729,226	chr17:95,150,175-95,270,832	chr20:15,636,294-15,665,448	chr20:15,387,382-15,348,742
								(+) LOC400499 <- LITAF <-	(-)			(-) ABCC1 ->	(+) MYH11 <-
ppy_12	AC211879.4							chr20:11,521,079-11,521,592	chr20:19,430,226-19,432,251	chr20:14,706,240-14,729,227	chr17:95,150,175-95,270,832	chr20:15,636,294-15,665,448	chr20:15,387,382-15,423,347
								(+) LOC400499 <- LITAF <-	(-)
ppy_13	AC146898							chr20:11,419,412-11,521,592	chr20:19,430,226-19,432,251	chr20:14,706,240-14,728,690	chr17:95,153,772-95,270,832
									(-) USP31 <-			(+)
ppy_14	AC206001.4	ptg000059l_pri: 17.5Mb							chr20:21,396,905-21,422,867	chr20:14,709,200-14,729,327	chr17:95,146,699-95,270,832	chr20:17,444,507-17,481,125
				(+) USP31 <-	(+)		(+)	(-)	(-) USP31 <-
ppy_15	AC279833			chr20:21,414,857-21,467,960	chr20:17,367,688-17,371,584		chr20:17,367,688-17,371,584	chr20:17,367,688-17,622,858	chr20:21,396,905-21,467,960	chr20:14,709,200-14,729,327	chr17:95,260,437-95,270,832
								(-) ARL6IP1 <- SMG1 <- RPS15A <-	(-) USP31 <-
ppy_16	AC279790	ptg000059l_pri: 17.2Mb						chr20:17,367,688-17,660,971	chr20:21,396,905-21,467,960	chr20:14,709,200-14,729,327	chr17:95,243,843-95,270,832
								(-)	(-) USP31 <-
ppy_16a		ptg000059l_pri: 17.8Mb					...	chr20:17,367,688-17,604,174	chr20:21,396,905-21,467,960	chr20:14,709,200-14,729,327	chr17:95,151,812-95,270,832
							(+) MRPS31 <-	(-) TPTE2 ->	(-) FARS2 ->	(+) PLA2G10 <- NPIP ->	(-) FARS2 ->
ppy_17	AC211923	ptg000003l_pri:3.5Mb					chr17:19,429,998-19,443,228	chr17:1,408,039-1,420,159	chr4:164,473,912-164,482,219	chr20:14,672,233-14,726,432	chr4:164,368,990-164,472,750
			(+) PARP4 ->	(+) PARP4 ->		(-) TPTE2 ->	(+) MRPS31 <-	(-) TPTE2 ->	(-) FARS2 ->	(+) PLA2G10 <- NPIP ->	(-) FARS2 ->	(-) ATP8A2 ->
ppy_18	AC145295		chr17:4,491,633-4,536,879	chr17:4,491,633-4,536,879		chr17:1,421,863-1,429,923	chr17:19,403,114-19,444,638	chr17:1,408,039-1,413,153	chr4:164,473,912-164,482,219	chr20:14,672,233-14,729,226	chr4:164,344,536-164,472,750	chr17:4,996,265-5,016,936
							(+) MRPS31 <-	(-) TPTE2 ->	(-) FARS2 ->	(+) PLA2G10 <- NPIP ->	(-) FARS2 ->	(-) ATP8A2 ->
ppy_18	AC279816						chr17:19,413,799-19,438,212	chr17:1,409,500-1,419,500	chr4:164,473,912-164,480,781	chr20:14,672,233-14,726,432	chr4:164,344,199-164,472,750	chr17:4,958,177-5,016,936
			(+) PARP4 ->		(-) TPTE2 ->		(+) MRPS31 <-	(-) TPTE2 ->	(-) FARS2 ->	(+) PLA2G10 <- NPIP ->	(-) FARS2 ->
ppy_19	AC279856	ptg000003l_pri:8.5Mb	chr17:4,452,096-4,536,871		chr17:1,421,905-1,429,923		chr17:19,403,114-19,444,106	chr17:1,409,500-1,414,088	chr4:164,473,912-164,482,219	chr20:14,672,233-14,726,432	chr4:164,370,442-164,472,750
				(-)	(-) TPTE2 ->	(-) TPTE2 ->	(+) MRPS31 <-	(-) TPTE2 ->	(-) FARS2 ->	(+) PLA2G10 <- NPIP ->	(-) FARS2 ->
ppy_20	AC146844	ptg000003l_pri:7.6Mb		chr10:35,342,100-35,356,247	chr17:1,421,863-1,430,153	chr17:1,421,863-1,511,262	chr17:19,403,114-19,433,769	chr17:1,409,500-1,421,214	chr4:164,473,912-164,480,781	chr20:14,672,233-14,729,326	chr4:164,354,279-164,472,750
								(-) ATP8A2 ->	(-) SORCS3 ->	(+) PLA2G10 <- NPIP ->	(-) FARS2 ->
ppy_20a		ptg000003l_pri:7.1Mb						chr17:4,854,060-4,870,664	chr9:105,117,046-105,296,507	chr20:14,678,498-14,726,432	chr4:164,360,801-164,472,750	...
									(-) ATP8A2 ->	(+) NPIP ->	(-) FARS2 ->	(+) FARS2 <-	(-)	(-) NUP58 ->
ppy_21	AC145239	ptg000003l_pri:9.1Mb							chr17:4,829,483-4,907,748	chr20:14,689,316-14,729,327	chr4:164,358,631-164,472,750	chr4:164,295,213-164,356,598	chr4:164,289,651-164,293,381	chr17:4,808,572-4,827,270
									(-) ATP8A2 ->	(+) NPIP ->	(-) FARS2 ->
ppy_21	AC279774								chr17:4,827,668-4,985,387	chr20:14,689,316-14,729,327	chr4:164,365,930-164,472,750
								NDHI03003800.1	(-) ATP8A2 ->
									chr17:4,827,620-4,875,248	chr20:14,689,316-14,729,323	chr4:164,289,651-164,472,750			chr17:4,554,261-4,827,270
									(-) ATP8A2 ->	(+) NPIP ->
ppy_22	AC279791								chr17:4,828,253-5,000,552	chr20:14,689,168-14,729,326
									(-) ATP8A2 ->	(+) NPIP ->	(+) SPATA13 ->	(-) AMER2 <-	(+) RNF6 <-	(-) SPATA13 ->
ppy_22	AC275847.1	ptg000003l_pri:8.7Mb							chr17:4,827,352-4,985,393	chr20:14,689,406-14,729,326	chr17:3,848,417-3,851,035	chr17:4,630,120-4,635,678	chr17:5,559,228-5,560,251	chr17:3,822,817-3,833,276
										(+) NPIP ->	(-) FARS2 ->				(+) MIPEP <- PCOTH ->	(-) FREM2 ->	(+) PARP ->		(-) TPTE2 ->	(+) MRPS31 <-	GOLM2	(-) FARS2 <-	(+) PLA2G10 <- NPIP ->
ppy_23	AC279002									chr20:14,724,517-14,729,226	chr4:164,187,395-164,194,037	chr18:37,533,054-37,534,597			chr17:3,769,785-3,780,438	chr17:17,609,250-17,612,330	chr17:4,533,734-4,539,012	chr17:31,079,506-31,082,329	chr17:1,421,863-1,535,239	chr17:19,403,114-19,444,638	chr7:20,911,956-20,913,314	chr4:164,473,912-164,481,894	chr20:14,672,233-14,674,381
										(+) NPIP ->
ppy_24	AC144359	ptg000003l_pri:1.7Mb			???					chr20:14,676,322-14,729,226	chr4:164,187,395-164,194,037	chr18:37,533,054-37,534,597			chr17:3,769,785-3,780,438	chr17:17,607,403-17,612,330	chr17:3,017,000-3,019,221	chr10:35,916,773-35,919,673	chr17:1,548,487-1,551,345	chr17:19,429,998-19,441,060	chr17:1,383,762-1,410,754	chr17:19,456,862-19,474,792	???
				(-) TPTE2 ->	(+) MRPS31 <-			(-) TPTE2 ->	(-) FARS2 <-	(+) PLA2G10 <- NPIP ->	(-)	(-) SETBP1 <-	(+) SETBP1 <-	(-) FARS2 <-	(+) MIPEP <-
ppy_25	AC144360	ptg000003l_pri:1.4Mb		chr17:1,421,863-1,515,743	chr17:19,403,114-19,433,769			chr17:1,407,915-1,421,678	chr4:164,473,912-164,481,894	chr20:14,672,233-14,729,226	chr4:164,187,395-164,194,037	chr18:37,532,878-37,841,925	chr18:37,532,188-37,534,597	chr4:164,565,358-164,565,621	chr17:3,769,785-3,779,438
				(-) TPTE2 ->	(+) MRPS31 <-			(-) TPTE2 ->	(-) FARS2 <-	(+) PLA2G10 <- NPIP ->	(-)							(+) PARP ->
ppy_25	AC146952			chr17:1,421,905-1,478,428	chr17:19,403,114-19,444,638			chr17:1,407,915-1,413,239	chr4:164,473,912-164,481,894	chr20:14,672,233-14,729,226	chr4:164,187,395-164,194,037	chr18:37,532,922-37,841,925	chr18:37,532,188-37,534,490	chr4:164,565,358-164,565,621	chr17:3,769,785-3,780,438		chr17:17,609,250-17,612,330	chr17:4,533,734-4,537,010
				(-) TPTE2 ->	(+) MRPS31 <-			(-) TPTE2 ->	(-) FARS2 <-	(+) PLA2G10 <- NPIP ->
ppy_25	AC145400			chr17:1,421,905-1,534,881	chr17:19,403,114-19,439,937			chr17:1,407,915-1,418,622	chr4:164,473,912-164,481,894	chr20:14,672,233-14,729,326
								(-) ZDHHC20 <-	(-)	(+) PLA2G10 <- NPIP ->	(-)				(+) MIPEP <-
ppy_26	AC144879							chr17:1,551,359-1,655,986	chr4:164,243,018-164,256,806	chr20:14,669,875-14,729,326	chr4:164,187,395-164,193,975	chr18:37,824,132-37,841,931			chr17:3,769,785-3,780,448
								(-) MICU2 <- ZDHHC20	(-)	(+) PLA2G10 <- NPIP ->
ppy_27	AC279820							chr17:1,551,359-1,691,713	chr4:164,243,018-164,256,806	chr20:14,669,875-14,729,104
									(-)	(+) PLA2G10 <- NPIP ->	(-)				(+) MIPEP <-		(-) FREM2 ->
ppy_28	AC211923.4	ptg000003l_pri:3.6Mb							chr4:164,243,018-164,245,060	chr20:14,669,875-14,729,269	chr4:164,187,395-164,194,037		chr18:37,533,054-37,534,597	chr4:164,565,358-164,565,621	chr17:3,769,785-3,780,448		chr17:17,607,403-17,612,330
									(+) CENPJ <- PARP4 ->	(+) NPIP ->	(-)				(+) MIPEP <-	(+) MIPEP <-	(-) FREM2 ->	(-) TPTE2 ->	(-)
ppy_29	AC144877								chr17:4,415,854-4,466,749	chr20:14,689,621-14,726,422	chr4:164,187,798-164,194,037	chr18:37,532,878-37,841,096	chr18:37,533,054-37,534,597		chr17:3,769,785-3,771,102	chr17:3,690,039-3,780,448	chr17:17,609,249-17,612,330	chr17:1,478,206-1,494,670	chr7:166,784,514-166,826,984
									(+) CENPJ <- PARP4 ->	(+) NPIP ->	(-)				(+) MIPEP <-	(+) MIPEP <-	(-) FREM2 ->	(-) TPTE2 ->
ppy_30	AC212374.3	ptg000003l_pri:7.0Mb							chr17:4,415,873-4,466,749	chr20:14,689,621-14,729,226	chr4:164,187,798-164,194,037		chr18:37,533,054-37,534,597		chr17:3,769,785-3,771,102	chr17:3,690,039-3,780,448	chr17:17,609,698-17,612,330	chr17:1,479,600-1,494,670
						(+) PARP4 ->	(-) PSPC1 -> Mphosph8 <-		(+) CENPJ <- PARP4 ->	(+) NPIP ->	(-)				(+) MIPEP <-	(+) MIPEP <-
ppy_31	AC279872					chr17:4,491,633-4,536,879	chr17:1,289,334-1,429,923	chr10:35,961,737-36,473,595	chr17:4,415,866-4,466,749	chr20:14,689,621-14,726,422	chr4:164,187,798-164,194,037		chr18:37,533,054-37,534,597		chr17:3,769,785-3,771,102	chr17:3,690,039-3,741,167
						(+) PARP4 ->			(+) CENPJ <- PARP4 ->	(+) NPIP ->	(-)				(+) MIPEP <-	(+) MIPEP <-
ppy_31	AC213339					chr17:4,491,627-4,536,879	chr17:1,289,334-1,429,923	chr10:35,961,737-36,473,595	chr17:4,415,866-4,466,749	chr20:14,689,621-14,726,432	chr4:164,187,798-164,194,037		chr18:37,533,054-37,534,597		chr17:3,769,785-3,771,100	chr17:3,690,039-3,741,508
									(-) USP31 <-	(+) NPIP ->	(+) CNTN5 ->	(+) UQCRC2 -> PDZD9 <- MOSMO ->
ppy_32	AC207090.4								chr20:21,396,905-21,459,967	chr20:14,709,200-14,726,486	chr14:92,316,180-92,344,371	chr20:20,210,369-20,343,306
									(-) COG7 <- USP31 <-		(+) CNTN5 ->	(+) UQCRC2 -> PDZD9 <- MOSMO ->
ppy_32	AC231264.3	ptg000059l_pri: 23.1Mb							chr20:21,396,905-21,750,482	chr20:14,709,200-14,729,038	chr14:92,316,180-92,344,371	chr20:20,210,369-20,275,899
									(-) COG7 <- USP31 <-			(+) SCGB1D2 <-
ppy_33	AC215781.3	ptg000040l_pri: 5.8Mb			complete seq!				chr20:21,396,905-21,812,034	chr20:14,708,536-14,729,269	chr14:92,316,180-92,341,092	chr14:11,941,753-11,955,732	chr14:11,973,088-11,974,139
											LINE	repeats->
					5' corresponds to group 3 HT22!!!

## Sheet: table S2
Supplementary table S2: Fine mapping of orangutan chr11/12/16 lcr16a copies to the rhesus genome (rheMac10). Modules with identical breakpoints (BP) are colour coded as in Figure 2B. Note that for reasons of clarity not all flanking sequences are shown. del - internal deletion
Identifier	5' flanking sequence/SD	5' flanking sequence/SD	5' flanking sequence/SD	5' junction	5' BP position	3' junction	3' flanking sequence/SD	3' flanking sequence/SD	3' flanking sequence/SD
ppy_1				n.a.	n.a.	UBE3App/Alu	chr20:14,913,557-14,898,301 (-)	chr14:92,309,225-92,411,012
ppy_2			chr20:14,870,548-14,856,680 (-)	Alu/Alu	chr20:14,689,168	UBE3App/L1M	chr11:22,643,113-22,616,862 (-)
ppy_3			chr20:14,870,548-14,856,680 (-)	Alu/Alu	chr20:14,689,168	UBE3App/L1M	chr11:22,643,113-22,482,646 (-)
ppy_7	chr20:15,810,247-15,901,052	chr20:14,753,645-14,829,836	chr20:14,873,928-14,870,829 (-)	Alu/Alu	chr20:14,697,069	Alu/non-rep	chr20:15,904,254-16,027,984
	del: chr20:15,879,268-15,898,714
ppy_8				n.a.	n.a.	Alu/non-rep	chr20:15,904,254-16,078,851
ppy_9	chr20:15,863,072-15,901,052	chr20:14,753,645-14,829,836	chr20:14,873,928-14,870,829 (-)	Alu/Alu	chr20:14,697,069	SVA (VNTR)/L1MB	chr20:14,675,640-14,679,791	chr20:11,298,097-11,310,611
ppy_10				n.a.	n.a.	SVA (VNTR)/L1MB	chr20:14,675,640-14,679,791	chr20:11,298,097-11,485,768
ppy_10a	...	chr20:14,760,217-14,829,836	chr20:14,873,928-14,870,829 (-)	Alu/Alu	chr20:14,697,069	SVA (VNTR)/L1MB	chr20:14,675,640-14,679,791	chr20:11,298,097-11,308,568
ppy_11				n.a.	n.a.	SVA (SINE-R)/TR	chr17:95,270,832-95,150,175 (-)	chr20:15,665,448-15,636,294 (-)	chr20:15,387,382-15,348,742
ppy_12			chr20:11,521,079-11,521,592	L1MB/non-rep	chr20:19,432,251*	SVA (SINE-R)/TR	chr17:95,270,832-95,150,175 (-)	chr20:15,665,448-15,636,294 (-)	chr20:15,387,382-15,423,347
ppy_13			chr20:11,419,412-11,521,592	L1MB/non-rep	chr20:19,432,251*	SVA (SINE-R)/TR	chr17:95,270,832-95,153,772 (-)
ppy_14			chr20:21,422,867-21,396,905 (-)	L2/non-rep	chr20:14,709,200	SVA (SINE-R)/TR	chr17:95,270,832-95,146,699 (-)	chr20:17,444,507-17,481,125
ppy_15	chr20:17,367,688-17,371,584	chr20:17,622,858-17,367,688 (-)	chr20:21,467,960-21,396,905 (-)	L2/non-rep	chr20:14,709,200	SVA (SINE-R)/TR	chr17:95,270,832-95,260,437 (-)
ppy_16		chr20:17,660,971-17,367,688 (-)	chr20:21,467,960-21,396,905 (-)	L2/non-rep	chr20:14,709,200	SVA (SINE-R)/TR	chr17:95,270,832-95,243,843 (-)
ppy_16a		chr20:17,604,174-17,367,688 (-)	chr20:21,467,960-21,396,905 (-)	L2/non-rep	chr20:14,709,200	SVA (SINE-R)/TR	chr17:95,270,832-95,151,812 (-)
ppy_32			chr20:21,459,967-21,396,905 (-)	L2/non-rep	chr20:14,709,200	3' transduction/non-rep	chr14:92,316,180-92,344,371	chr20:20,210,369-20,343,306
ppy_33			chr20:21,812,034-21,396,905 (-)	L2/non-rep	chr20:14,709,200	3' transduction/non-rep	chr14:92,316,180-92,341,092	chr14:11,941,753-11,955,732
					* BP maps to a segment not part of the NPIP gene in rhesus, but part of it in hominids
	n.a. - not accessible on BAC
	non-rep - no interspersed repeats according to RepeatMasker
	TR - tandem repeats

## Sheet: table S3
Supplementary table S3: Mapping of orangutan chr13 lcr16a copies to the human genome (hg38). Modules with identical breakpoints (BP) are colour coded as in Figure 3B. Note that for reasons of clarity not all flanking sequences are shown.
Identifier	5' flanking sequence/SD	5' flanking sequence/SD	5' flanking sequence/SD	5' junction	5' BP position	3' junction	3' BP (Repeatmasker SVA_A)	3' flanking sequence/SD	3' flanking sequence/SD
ppy_17			chr13:21,315,042-21,249,361 (-)	Alu/MIR	chr16:14,682,133	SVA - Alu-like/non-rep	202	chr13:21,248,191-21,237,442 (-)
ppy_18	chr13:24,461,479-24,420,995 (-)	chr13:19,521,098-19,547,319	chr13:21,277,653-21,249,361 (-)	Alu/MIR	chr16:14,682,133	SVA - Alu-like/non-rep	202	chr13:21,248,191-21,216,659 (-)	chr13:25,554,014-25,494,810 (-)	…ppy_22
ppy_19	chr13:24,503,705-24,420,995 (-)	chr13:19,521,098-19,547,319	chr13:21,277,653-21,249,361 (-)	Alu/MIR	chr16:14,682,133	SVA - Alu-like/non-rep	202	chr13:21,248,191-21,238,898 (-)		…ppy_20a
ppy_20		chr13:19,437,315-19,547,319	chr13:21,277,653-21,249,361 (-)	Alu/MIR	chr16:14,682,133	SVA - Alu-like/non-rep	202	chr13:21,248,191-21,226,372 (-)
ppy_20a	chr13:...-21,222,501	chr13:25,553,995-25,393,072 (-)	chr10:104,733,727-104,550,919 (-)	non-rep/Alu	chr16:14,688,395	SVA - Alu-like/non-rep	202	chr13:21,248,191-21,232,125 (-) (LINE)	chr13:24,548,433-24,488,641 (-)	…ppy_30
ppy_21			chr13:25,522,753-25,366,986 (-)	Alu/Alu	chr16:14,697,006	SVA - Alu-like/non-rep	202	chr13:21,248,191 (-) … (chr6 <-> 13 SDs)?	chr13:25,363,976-25,333,539 (-)
ppy_22			chr13:25,522,760-25,366,986 (-)	Alu/Alu	chr16:14,697,006	SVA/SVA recombination	1 (NAHR)	chr13:25,022,161-25,049,600
ppy_23			n.a.		... chr16:14,724,978	SVA - Alu-like/Alu	235	chr13:21,315,042-21,294,103 (-)	chr13:19,405,104-19,561,965	chr13:21,259,624-21,249,361 (-)	chr16:14,682,133	2nd copy
ppy_24			n.a.		n.a.	SVA - Alu-like/Alu	235	chr13:21,315,042-21,259,634 (-)
ppy_25		chr13:19,413,960-19,547,319	chr13:21,277,653-21,249,361 (-)	Alu/MIR	chr16:14,682,133	SVA - Alu-like/Alu	235	chr13:21,315,042-21,294,103 (-)	chr13:19,405,104-19,418,106
ppy_26			chr13:21,472,566-21,352,907 (-)	non-rep/L1MB	chr16:14,679,883	SVA - Alu-like/Alu	235	chr13:21,315,042-21,294,351 (-)
ppy_27			chr13:21,510,808-21,352,907 (-)	non-rep/L1MB	chr16:14,679,883	n.a.	n.a.	n.a.
ppy_28			chr13:21,355,271-21,352,907 (-)	non-rep/L1MB	chr16:14,679,883	SVA - Alu-like/Alu	235	chr13:21,315,042-21,249,361 (-)	chr16:14,682,133	...ppy_17
ppy_29			chr13:24,523,593-24,488,641 (-)	Alu/Alu	chr16:14,697,954	SVA - Alu-like/Alu	235	chr13:21,315,042-21,294,103 (-)	chr13:24,407,951-24,354,749 (-)
ppy_30			chr13:24,537,338-24,488,641 (-)	Alu/Alu	chr16:14,697,954	SVA - Alu-like/Alu	235	chr13:21,315,042-21,294,103 (-)	chr13:24,407,951-24,397,112 (-)
ppy_31	chr13:24,461,479-24,420,995 (-)	chr13:19,521,098-19,525,791	chr13:24,578,156-24,488,641 (-)	Alu/Alu	chr16:14,697,954	SVA - Alu-like/Alu	235	chr13:21,315,042-21,306,569 (-)	chr13:23,799,925-23,849,427
	non-rep - no interspersed repeats according to RepeatMasker
	n.a. - not accessible on BAC

## Sheet: table S4
Supplementary table S4: Genomic positions of orangutan SVA elements used to construct the outgroup consensus sequence (ponAbe3).
chr3:17773474-17775622
chr7:138325707-138327556
chr16:7161943-7164416
chr13:32,699,392-32,700,369
chr10:18024420-18027018
chr15:22802003-22803010
chr2A:23236563-23238559
chr2B:50936374-50937661
chrX:74228605-74230421
chr3:68468871-68470562

## Sheet: table S5
Supplementary table S5: Mapping of human lcr16a-containing BAC clones to the rhesus genome (rheMac10). Modules with identical breakpoints are colour coded as in Figure 4. The chromosome 18 flanking SDs are highlighted in yellow. Note that for reasons of clarity not all flanking sequences are shown. gg - gorilla; ptr - chimpanzee; PP - processed pseudogene
Identifier	Accession nr	5' flanking sequence/SD						lcr16a			3' SD/flanking sequence
			SVA <-		CDC37 PP <-	EIF3C <-	SVA <-	PLA2G10 exon 1 - NPIP	PLA2G10 exon 3&2	SVA <-	EIF3C <-
	AC277974.1	chr20:26,949,365-26,923,667 (-)	full-length; F			chr20:26,985,278-26,949,359 (-)	full-length; D/B	chr20:14,684,597-14,725,829	chr20:14,677,227-14,684,598	full-length; B/D	chr20:26,949,365-26,835,434 (-)
NPIPB9	AC145285.2_2nd	chr20:26,949,365-26,923,667 (-)	full-length; F			chr20:26,985,278-26,949,359 (-)	full-length; D/B	chr20:14,684,597-14,725,829	chr20:14,677,227-14,684,598	full-length; B/D	chr20:26,949,365-26,909,206 (-)
					SPNS1
	ptr_AC275224.1				chr20:26,739,673-26,786,591	chr20:27,004,047-26,949,359 (-)	full-length; D/B	chr20:14,684,597-14,725,829	chr20:14,677,227-14,684,598	full-length; B/D	chr20:26,949,365-26,893,196 (-)
												SBK1
	AC026454.5	chr20:26,928,679-26,923,667 (-)	full-length; F			chr20:26,985,278-26,949,359 (-)	full-length; D/B	chr20:14,684,597-14,725,829	chr20:14,677,227-14,682,059 (exon 3)	full-length; B/D	chr20:14,760,206-14,761,811	chr20:26,689,647-26,635,751 (-)
					DFB4B						MPV17L	SULT1A1	CCDC43
	ptr_AC097264.4				chr16:56,009,800-55,961,515 (-)	chr20:26,970,526-26,949,359 (-)	full-length; D/B	chr20:14,684,597-14,725,829	chr20:14,677,227-14,684,598	5' truncated; D	chr20:14,927,075-14,923,058 (-)	(LTR) chr20:27,146,909-27,159,169	chr16:55,956,586-55,908,764 (-)
	ptr_AC275221.1				other copy	chr20:27,001,948-26,949,359 (-)	full-length; D/B	chr20:14,684,597-14,725,829	chr20:14,677,227-14,684,598	5' truncated; D	chr20:14,927,075-14,923,058 (-)	(LTR) chr20:27,146,909-27,204,072
						IL27; CLN3		5'BP NPIP	PLA2G10 exon 3&2	SVA <-		SVA <-	CDC37 PP <-	EIF3C <-	SVA <-	PLA2G10 exon 1 - NPIP
NPIPB7/NPIPB6	AC277907.1/AC138894					chr20:27,143,848-26,985,903 (-)		chr20:14,707,968	chr20:14,677,227-14,684,598	full-length; D/B	chr20:26,949,365-26,923,667 (-)	full-length; F		chr20:26,985,278-26,949,359 (-)	full-length; B/D	chr20:14,677,227-14,718,667	NPIPB6
						SPNS1; LAT						RRN3
	AC112166.3					chr20:26,760,980-26,694,420 (-)		chr20:14,706,118	chr20:14,677,227-14,684,598	full-length; D/B	chr20:26,949,365-26,941,479 (-)	chr20:14,767,164-14,802,074
						MPV17L
NPIPB8	AC145285.2_1st				chr20:27,114,163-27,140,708	chr20:14,956,148-14,927,144 (-)		chr20:14,705,000	chr20:14,677,227-14,684,598	full-length; B/D	chr20:26,949,365-26,923,667 (-)	… 2nd copy
	ptr_AC275220.1/AC275222.1 (lcr16u)	chr20:17,764,304-17,692,313 (-)			chr20:17,820,462-17,825,330	chr20:14,944,350-14,927,144 (-)		chr20:14,705,000	chr20:14,677,227-14,684,598	full-length; B/D	chr20:26,949,365-26,931,925 (-)	chr20:26,785,730-26,844,734
	gg_AC145025.4	chr20:25,483,795-25,557,320			chr20:15,021,726-14,916,895 (-)	chr20:14,950,879-14,927,144 (-)		chr20:14,705,000	chr20:14,677,227-14,684,598	full-length; B/D	chr20:26,949,365-26,946,429 (-)	chr20:25,631,779-25,609,011 (-)
	gg_AC144462.2				chr20:15,076,114-14,969,284 (-)	chr20:14,970,533-14,927,144 (-)		chr20:14,705,000	chr20:14,677,227-14,684,598	full-length; B/D	chr20:26,949,365-26,907,380 (-)
						MPV17L					MPV17L	SULT1A1
	AC278831.1 (lcr16u)	chr20:17,697,473-17,692,313 (-)			chr20:17,820,462-17,825,330	chr20:14,944,350-14,927,144 (-)		chr20:14,705,000	chr20:14,677,227-14,684,598	5' truncated; D	chr20:14,927,075-14,923,058 (-)	(LTR) chr20:27,146,909-27,182,584
NPIPB12 (B11 - 2nd copy)	AC133555 (lcr16u)	chr20:17,697,479-17,692,313 (-)			chr20:17,820,462-17,825,330	chr20:14,944,350-14,927,144 (-)		chr20:14,705,000	chr20:14,677,227-14,684,598	5' truncated; D	chr20:14,927,075-14,923,058 (-)	(LTR) chr20:27,146,909-27,167,934	chr20:17,718,262-17,692,561 (-)	… 2nd copy
						(BP with Alu overlap)					(BP cannot exactly be determined in Mmu)
						MPV17L						SBK1	SNX29	BANP1	ABCA15
NPIPB3	AC241640.3	chr20:17,764,304-17,692,313 (-)			chr20:17,820,462-17,825,330	chr20:14,944,350-14,927,144 (-)		chr20:14,705,000	chr20:14,677,227-14,682,059 (exon 3)		chr20:14,760,104-14,761,811	chr20:26,689,647-26,680,437 (-)	chr20:12,001,412-12,029,449	chr20:75,043,648-75,061,137	chr20:20,012,004-20,091,680
						MPV17L		NPIP/RRN3
NPIPB4	AC092375.4	chr20:17,757,831-17,692,313 (-)			chr20:17,820,462-17,825,330	chr20:14,944,350-14,927,144 (-)		chr20:14,705,000-14,800,946	(recombination with ancestral locus?)		chr20:20,916,804-20,892,714 (-)
						MPV17L					TMC	MPV17L	OTOA
NPIPB5	AC106788.3	chr20:17,759,575-17,692,313 (-)			chr20:17,820,462-17,825,330	chr20:14,944,350-14,927,144 (-)		chr20:14,705,000	chr20:14,677,227-14,682,059 (exon 3)		chr20:17,822,564-17,825,330	chr20:14,942,275-14,941,368 (-)	chr20:20,848,508-20,892,719
					deletion compared to gg
						MPV17L ->					TMC	MPV17L	OTOA
	gg_AC241470.3	chr20:17,764,304-17,692,313 (-)			chr20:17,820,462-17,823,648	chr20:14,941,469-14,927,144 (-)		chr20:14,705,000	chr20:14,677,227-14,682,059 (exon 3)		chr20:17,822,564-17,825,330	chr20:14,944,350-14,941,368 (-)	chr20:20,848,508-20,873,835
												internal deletion compared to hs	internal deletion compared to hs
						MPV17L
NPIPB11	AC133555/AC025279.6	chr20:17,718,262-17,692,561 (-)			chr20:17,820,462-17,825,330	chr20:14,944,350-14,927,144 (-)		chr20:14,705,000	chr20:14,677,227-14,682,059 (exon 3)			chr20:26,689,647-26,680,437 (-)	chr20:12,001,489-12,029,449	chr20:75,051,402-75,061,195
						MPV17L
NPIPB13	AC106782.5	chr20:17,759,479-17,692,313 (-)			chr20:17,820,462-17,825,330	chr20:14,944,350-14,927,144 (-)		chr20:14,705,000	chr20:14,677,227-14,684,598	5' truncated; D	chr20:14,927,075-14,923,058 (-)	(LTR) chr20:27,146,909-27,165,878
			SVA <-		SLC35G - 3' TD	MPV17L				SVA <-		SLC35G - 3'TD-SVA <-
NPIPB_chr18	AP001120.5	chr18:71,704,888-71,853,158	3' truncated; B	chr18:71,853,788-71,855,825	chr16:7,250,755-7,250,208 (-)	chr20:14,938,026-14,927,144 (-)		chr20:14,705,000	chr20:14,677,227-14,682,059 (exon 3)	3' truncated; B	chr18:71,853,788-71,855,825	chr16:7,250,755-7,249,087 (-)	chr18:71,855,826-71,857,426
Gorilla PacBio reads	5' SVA: SRR13446350.2173911.1 2173911
	3' SVA: SRR13446350.2512727.1 2512727
						SNX29; GSPT1				GSPT1
NPIPB2	AC007216.2					chr20:12,000,411-11,856,576 (-)		chr20:14,706,891-14,725,829	chr20:14,677,227-14,680,149 (exon 3)	chr20:11,885,920-11,808,856 (-)
						PDPR				GLG1; CLEC18
NPIPB15	AC009053.7				chr20:57,204,922-57,231,235	chr20:61,503,524-61,321,546 (-)		chr20:14,705,771-14,725,834	chr20:14,677,227-14,681,741 (exon 3)	chr20:61,415,103-61,286,241 (-)

## Sheet: table S6
Supplementary table S6: Segmental duplications flanked by direct repeats >1kb.
Position SD	length (bp)	left repeat	length left repeat (bp)	right repeat	length right repeat (bp)	genes	5' junction	3' junction	Database of Genomic Variants
chr1:1,699,584-1,740,642*	41.059	chr1:1,685,864-1,699,583	13720	chr1:1,740,643-1,752,193	11551	MMP23A; CDK11A; SLC35E2A		57nt extra (Alu-seq from interior of left repeat)	dgv2e214
chr1:25,268,025-25,329,028	61.004	chr1:25,258,883-25,268,025	9143	chr1:25,329,026-25,338,354	9329	RHD	1nt MH	3nt MH	esv2421857
chr7:100,221,904-100,340,912**	119.009	chr7:100,213,975-100,221,903	7929	chr7:100,340,913-100,354,352	13440	CASTOR3; SPDYE; PMS2P1	135nt of unknown origin	4nt MH	esv2734890
chr12:63,557,840-63,725,468	167.629	chr12:63,529,639-63,557,839	28201	chr12:63,725,469-63,752,467	26999	DPY19L2	2nt MH	2nt MH	dgv279e214
chr18:11,614,824-11,643,852	29.029	chr18:11,610,121-11,614,814	4694	chr18:11,644,336-11,648,536	4201	NPIPBP	9nt extra	complex junction	dgv53n16
									esv3641803
* deletion in SLC35E2A (= duplicated copy) ocurred in hominine ancestor// sequence present twice in orangutan
** consecutive SDs from the same source locus on chr7 74.9 are annotated in the UCSC genome browser
MH - microhomology
